# Supplementary material for: Cellular Immunological Memory T Cells and IL15RA Gene Polymorphism in COVID-19 Vaccinated Individuals from Southern Brazil
Source: Diagnostics (Basel). 2025 Dec 26;16(1):89. doi: 10.3390/diagnostics16010089 (PMC12785960; doi:10.3390/diagnostics16010089)
Supplement: Supplementary file 1 [file diagnostics-16-00089-s001.zip]

Archive with 1 entries (1 files):
- Supplementary material (1).pdf
